# Supplementary material for: Structural basis for delta cell paracrine regulation in pancreatic islets
Source: Nat Commun. 2019 Aug 16;10:3700. doi: 10.1038/s41467-019-11517-x (PMC6697679; doi:10.1038/s41467-019-11517-x)
Supplement: Supplementary file 4 — Supplementary Data 1 [file 41467_2019_11517_MOESM4_ESM.xlsx]

## Sheet: FDR test
FDR test
Number of families	1
Number of comparisons per family	91
Q	0.001
Two-stage linear step-up procedure of Benjamini, Krieger and Yekutieli	Mean Diff.	Discovery?	q value	Individual P Value
Insulin + VEFGA vs. VEGFA + Axitinib	2.557	Yes	<0.0001	<0.0001
Insulin + VEFGA vs. PPP	2.89	Yes	<0.0001	<0.0001
Insulin + VEFGA vs. Axitinib	2.671	Yes	<0.0001	<0.0001
VEGFA vs. IGF1 + PPP	2.456	Yes	<0.0001	<0.0001
VEGFA vs. VEGFA + Axitinib	2.67	Yes	<0.0001	<0.0001
VEGFA vs. PPP	3.003	Yes	<0.0001	<0.0001
VEGFA vs. Axitinib	2.784	Yes	<0.0001	<0.0001
IGF1 vs. IGF1 + PPP	2.513	Yes	<0.0001	<0.0001
IGF1 vs. VEGFA + Axitinib	2.727	Yes	<0.0001	<0.0001
IGF1 vs. PPP	3.06	Yes	<0.0001	<0.0001
IGF1 vs. Axitinib	2.841	Yes	<0.0001	<0.0001
Axitinib + PPP vs. PPP	2.519	Yes	0.0002	<0.0001
Insulin + VEFGA vs. IGF1 + PPP	2.343	Yes	0.0002	<0.0001
DMSO vs. PPP	2.266	Yes	0.0004	<0.0001
Axitinib + PPP vs. Axitinib	2.3	Yes	0.001	0.0002
Insulin + VEGF + Axitinib + PPP vs. IGF1	-1.99	Yes	0.001	0.0002
Insulin + PPP vs. PPP	2.111	Yes	0.001	0.0002
Axitinib + PPP vs. VEGFA + Axitinib	2.186	No	0.0011	0.0003
Insulin + VEGF + Axitinib + PPP vs. VEGFA	-1.932	No	0.0011	0.0003
IGF-1 + VEGFA vs. PPP	2.022	No	0.0011	0.0003
Insulin vs. IGF1	-1.993	No	0.0012	0.0003
Insulin vs. VEGFA	-1.936	No	0.0015	0.0004
DMSO vs. Axitinib	2.047	No	0.0018	0.0005
DMSO vs. VEGFA + Axitinib	1.934	No	0.002	0.0006
Axitinib + PPP vs. IGF1 + PPP	1.972	No	0.002	0.0006
Insulin + VEFGA vs. Insulin + VEGF + Axitinib + PPP	1.819	No	0.0023	0.0008
Insulin + VEFGA vs. Insulin	1.823	No	0.0032	0.0011
Insulin + PPP vs. Axitinib	1.892	No	0.0035	0.0013
DMSO vs. IGF1 + PPP	1.72	No	0.0041	0.0016
Insulin + PPP vs. VEGFA + Axitinib	1.778	No	0.0041	0.0015
IGF-1 + VEGFA vs. Axitinib	1.803	No	0.0042	0.0017
IGF-1 + VEGFA vs. VEGFA + Axitinib	1.689	No	0.005	0.0021
IGF1 + VEGFA + Axitinib + PPP vs. IGF1	-1.706	No	0.0052	0.0022
IGF1 + VEGFA + Axitinib + PPP vs. VEGFA	-1.648	No	0.0064	0.0028
Insulin + PPP vs. IGF1 + PPP	1.565	No	0.0082	0.0037
IGF-1 + VEGFA vs. IGF1 + PPP	1.475	No	0.0107	0.005
Insulin + VEFGA vs. IGF1 + VEGFA + Axitinib + PPP	1.535	No	0.0131	0.0063
Axitinib + PPP vs. Insulin + VEGF + Axitinib + PPP	1.449	No	0.0205	0.0101
Axitinib + PPP vs. Insulin	1.452	No	0.0243	0.0123
DMSO vs. Insulin + VEGF + Axitinib + PPP	1.196	No	0.0459	0.0238
IGF1 + VEGFA + Axitinib + PPP vs. PPP	1.354	No	0.0471	0.0251
DMSO vs. Insulin	1.2	No	0.052	0.0284
IGF-1 + VEGFA vs. IGF1	-1.038	No	0.0675	0.0377
Axitinib + PPP vs. IGF1 + VEGFA + Axitinib + PPP	1.165	No	0.0787	0.0458
Insulin + VEGF + Axitinib + PPP vs. Insulin + PPP	-1.041	No	0.0787	0.047
IGF-1 + VEGFA vs. VEGFA	-0.981	No	0.0787	0.0468
Insulin vs. Insulin + PPP	-1.045	No	0.0886	0.054
Insulin + VEGF + Axitinib + PPP vs. IGF-1 + VEGFA	-0.9513	No	0.0997	0.0621
IGF1 vs. Insulin + PPP	0.9487	No	0.1019	0.0648
Insulin + VEGF + Axitinib + PPP vs. PPP	1.07	No	0.1037	0.0673
IGF1 + VEGFA + Axitinib + PPP vs. Axitinib	1.135	No	0.1043	0.069
IGF-1 + VEGFA vs. Insulin	0.9549	No	0.105	0.0708
Insulin vs. PPP	1.067	No	0.1106	0.076
VEGFA vs. Insulin + PPP	0.8915	No	0.1131	0.0792
Insulin + VEFGA vs. IGF-1 + VEGFA	0.8679	No	0.1196	0.0854
IGF1 + VEGFA + Axitinib + PPP vs. VEGFA + Axitinib	1.022	No	0.1223	0.0889
DMSO vs. IGF1 + VEGFA + Axitinib + PPP	0.912	No	0.1319	0.0975
DMSO vs. IGF1	-0.7937	No	0.1675	0.1261
Insulin + VEFGA vs. Insulin + PPP	0.7783	No	0.1742	0.1334
DMSO vs. VEGFA	-0.7364	No	0.1942	0.1512
Insulin + VEGF + Axitinib + PPP vs. Axitinib	0.8513	No	0.2017	0.1596
IGF1 + VEGFA + Axitinib + PPP vs. Insulin + PPP	-0.7569	No	0.2021	0.1652
IGF1 + VEGFA + Axitinib + PPP vs. IGF1 + PPP	0.8076	No	0.2021	0.1637
Insulin vs. Axitinib	0.8477	No	0.2076	0.1723
Insulin + VEGF + Axitinib + PPP vs. VEGFA + Axitinib	0.7375	No	0.242	0.204
IGF-1 + VEGFA vs. IGF1 + VEGFA + Axitinib + PPP	0.6673	No	0.2449	0.2097
Insulin vs. VEGFA + Axitinib	0.7339	No	0.252	0.219
DMSO vs. Insulin + VEFGA	-0.6233	No	0.2651	0.2339
Axitinib + PPP vs. IGF1	-0.541	No	0.3665	0.3281
Axitinib + PPP vs. IGF-1 + VEGFA	0.4973	No	0.3793	0.3466
Insulin + VEGF + Axitinib + PPP vs. IGF1 + PPP	0.5236	No	0.3793	0.3494
IGF1 + PPP vs. PPP	0.5468	No	0.386	0.3605
Insulin vs. IGF1 + PPP	0.52	No	0.3876	0.3671
Axitinib + PPP vs. VEGFA	-0.4838	No	0.3929	0.3772
Axitinib + PPP vs. Insulin + PPP	0.4077	No	0.4643	0.4518
Axitinib + PPP vs. Insulin + VEFGA	-0.3706	No	0.5135	0.5064
IGF1 + PPP vs. Axitinib	0.3277	No	0.5889	0.596
VEGFA + Axitinib vs. PPP	0.3328	No	0.5889	0.59
DMSO vs. IGF-1 + VEGFA	0.2446	No	0.5916	0.6191
Insulin + VEGF + Axitinib + PPP vs. IGF1 + VEGFA + Axitinib + PPP	-0.284	No	0.5916	0.6158
IGF1 + VEGFA + Axitinib + PPP vs. Insulin	0.2876	No	0.5916	0.6217
DMSO vs. Axitinib + PPP	-0.2527	No	0.6053	0.644
IGF1 + PPP vs. VEGFA + Axitinib	0.214	No	0.6674	0.7187
PPP vs. Axitinib	-0.2191	No	0.6721	0.7325
Insulin + VEFGA vs. IGF1	-0.1704	No	0.6782	0.748
DMSO vs. Insulin + PPP	0.155	No	0.6808	0.7596
Insulin + VEFGA vs. VEGFA	-0.1131	No	0.7347	0.8293
IGF-1 + VEGFA vs. Insulin + PPP	-0.0896	No	0.7433	0.8539
VEGFA + Axitinib vs. Axitinib	0.1138	No	0.7433	0.8583
VEGFA vs. IGF1	-0.05724	No	0.7813	0.9123
Insulin + VEGF + Axitinib + PPP vs. Insulin	0.003607	No	0.8427	0.9949
Test details	Mean 1	Mean 2	Mean Diff.	SE of diff.		n2	t	DF
DMSO vs. Axitinib + PPP	9.61	9.863	-0.2527	0.5466		92	0.4622	1408
DMSO vs. Insulin + VEFGA	9.61	10.23	-0.6233	0.5234		108	1.191	1408
DMSO vs. Insulin + VEGF + Axitinib + PPP	9.61	8.414	1.196	0.5286		104	2.262	1408
DMSO vs. IGF-1 + VEGFA	9.61	9.365	0.2446	0.492		139	0.4973	1408
DMSO vs. IGF1 + VEGFA + Axitinib + PPP	9.61	8.698	0.912	0.55		90	1.658	1408
DMSO vs. Insulin	9.61	8.41	1.2	0.5466		92	2.195	1408
DMSO vs. VEGFA	9.61	10.35	-0.7364	0.5128		117	1.436	1408
DMSO vs. IGF1	9.61	10.4	-0.7937	0.5185		112	1.531	1408
DMSO vs. Insulin + PPP	9.61	9.455	0.155	0.5064		123	0.3061	1408
DMSO vs. IGF1 + PPP	9.61	7.89	1.72	0.5433		94	3.165	1408
DMSO vs. VEGFA + Axitinib	9.61	7.676	1.934	0.565		82	3.422	1408
DMSO vs. PPP	9.61	7.344	2.266	0.5692		80	3.982	1408
DMSO vs. Axitinib	9.61	7.563	2.047	0.5903		71	3.468	1408
Axitinib + PPP vs. Insulin + VEFGA	9.863	10.23	-0.3706	0.5576		108	0.6647	1408
Axitinib + PPP vs. Insulin + VEGF + Axitinib + PPP	9.863	8.414	1.449	0.5625		104	2.575	1408
Axitinib + PPP vs. IGF-1 + VEGFA	9.863	9.365	0.4973	0.5282		139	0.9414	1408
Axitinib + PPP vs. IGF1 + VEGFA + Axitinib + PPP	9.863	8.698	1.165	0.5827		90	1.999	1408
Axitinib + PPP vs. Insulin	9.863	8.41	1.452	0.5795		92	2.506	1408
Axitinib + PPP vs. VEGFA	9.863	10.35	-0.4838	0.5476		117	0.8833	1408
Axitinib + PPP vs. IGF1	9.863	10.4	-0.541	0.553		112	0.9783	1408
Axitinib + PPP vs. Insulin + PPP	9.863	9.455	0.4077	0.5417		123	0.7526	1408
Axitinib + PPP vs. IGF1 + PPP	9.863	7.89	1.972	0.5764		94	3.422	1408
Axitinib + PPP vs. VEGFA + Axitinib	9.863	7.676	2.186	0.5969		82	3.663	1408
Axitinib + PPP vs. PPP	9.863	7.344	2.519	0.6008		80	4.193	1408
Axitinib + PPP vs. Axitinib	9.863	7.563	2.3	0.6208		71	3.705	1408
Insulin + VEFGA vs. Insulin + VEGF + Axitinib + PPP	10.23	8.414	1.819	0.5399		104	3.369	1408
Insulin + VEFGA vs. IGF-1 + VEGFA	10.23	9.365	0.8679	0.5041		139	1.722	1408
Insulin + VEFGA vs. IGF1 + VEGFA + Axitinib + PPP	10.23	8.698	1.535	0.5609		90	2.737	1408
Insulin + VEFGA vs. Insulin	10.23	8.41	1.823	0.5576		92	3.269	1408
Insulin + VEFGA vs. VEGFA	10.23	10.35	-0.1131	0.5244		117	0.2157	1408
Insulin + VEFGA vs. IGF1	10.23	10.4	-0.1704	0.53		112	0.3214	1408
Insulin + VEFGA vs. Insulin + PPP	10.23	9.455	0.7783	0.5183		123	1.502	1408
Insulin + VEFGA vs. IGF1 + PPP	10.23	7.89	2.343	0.5544		94	4.226	1408
Insulin + VEFGA vs. VEGFA + Axitinib	10.23	7.676	2.557	0.5757		82	4.441	1408
Insulin + VEFGA vs. PPP	10.23	7.344	2.89	0.5797		80	4.984	1408
Insulin + VEFGA vs. Axitinib	10.23	7.563	2.671	0.6005		71	4.447	1408
Insulin + VEGF + Axitinib + PPP vs. IGF-1 + VEGFA	8.414	9.365	-0.9513	0.5096		139	1.867	1408
Insulin + VEGF + Axitinib + PPP vs. IGF1 + VEGFA + Axitinib + PPP	8.414	8.698	-0.284	0.5658		90	0.5019	1408
Insulin + VEGF + Axitinib + PPP vs. Insulin	8.414	8.41	0.003607	0.5625		92	0.006413	1408
Insulin + VEGF + Axitinib + PPP vs. VEGFA	8.414	10.35	-1.932	0.5297		117	3.648	1408
Insulin + VEGF + Axitinib + PPP vs. IGF1	8.414	10.4	-1.99	0.5352		112	3.718	1408
Insulin + VEGF + Axitinib + PPP vs. Insulin + PPP	8.414	9.455	-1.041	0.5235		123	1.988	1408
Insulin + VEGF + Axitinib + PPP vs. IGF1 + PPP	8.414	7.89	0.5236	0.5593		94	0.9361	1408
Insulin + VEGF + Axitinib + PPP vs. VEGFA + Axitinib	8.414	7.676	0.7375	0.5804		82	1.271	1408
Insulin + VEGF + Axitinib + PPP vs. PPP	8.414	7.344	1.07	0.5845		80	1.831	1408
Insulin + VEGF + Axitinib + PPP vs. Axitinib	8.414	7.563	0.8513	0.605		71	1.407	1408
IGF-1 + VEGFA vs. IGF1 + VEGFA + Axitinib + PPP	9.365	8.698	0.6673	0.5317		90	1.255	1408
IGF-1 + VEGFA vs. Insulin	9.365	8.41	0.9549	0.5282		92	1.808	1408
IGF-1 + VEGFA vs. VEGFA	9.365	10.35	-0.981	0.4931		117	1.99	1408
IGF-1 + VEGFA vs. IGF1	9.365	10.4	-1.038	0.499		112	2.081	1408
IGF-1 + VEGFA vs. Insulin + PPP	9.365	9.455	-0.0896	0.4865		123	0.1842	1408
IGF-1 + VEGFA vs. IGF1 + PPP	9.365	7.89	1.475	0.5248		94	2.81	1408
IGF-1 + VEGFA vs. VEGFA + Axitinib	9.365	7.676	1.689	0.5473		82	3.086	1408
IGF-1 + VEGFA vs. PPP	9.365	7.344	2.022	0.5515		80	3.666	1408
IGF-1 + VEGFA vs. Axitinib	9.365	7.563	1.803	0.5733		71	3.144	1408
IGF1 + VEGFA + Axitinib + PPP vs. Insulin	8.698	8.41	0.2876	0.5827		92	0.4936	1408
IGF1 + VEGFA + Axitinib + PPP vs. VEGFA	8.698	10.35	-1.648	0.551		117	2.991	1408
IGF1 + VEGFA + Axitinib + PPP vs. IGF1	8.698	10.4	-1.706	0.5564		112	3.066	1408
IGF1 + VEGFA + Axitinib + PPP vs. Insulin + PPP	8.698	9.455	-0.7569	0.5452		123	1.388	1408
IGF1 + VEGFA + Axitinib + PPP vs. IGF1 + PPP	8.698	7.89	0.8076	0.5796		94	1.393	1408
IGF1 + VEGFA + Axitinib + PPP vs. VEGFA + Axitinib	8.698	7.676	1.022	0.6		82	1.703	1408
IGF1 + VEGFA + Axitinib + PPP vs. PPP	8.698	7.344	1.354	0.6039		80	2.243	1408
IGF1 + VEGFA + Axitinib + PPP vs. Axitinib	8.698	7.563	1.135	0.6238		71	1.82	1408
Insulin vs. VEGFA	8.41	10.35	-1.936	0.5476		117	3.535	1408
Insulin vs. IGF1	8.41	10.4	-1.993	0.553		112	3.604	1408
Insulin vs. Insulin + PPP	8.41	9.455	-1.045	0.5417		123	1.928	1408
Insulin vs. IGF1 + PPP	8.41	7.89	0.52	0.5764		94	0.9021	1408
Insulin vs. VEGFA + Axitinib	8.41	7.676	0.7339	0.5969		82	1.23	1408
Insulin vs. PPP	8.41	7.344	1.067	0.6008		80	1.776	1408
Insulin vs. Axitinib	8.41	7.563	0.8477	0.6208		71	1.365	1408
VEGFA vs. IGF1	10.35	10.4	-0.05724	0.5196		112	0.1102	1408
VEGFA vs. Insulin + PPP	10.35	9.455	0.8915	0.5075		123	1.756	1408
VEGFA vs. IGF1 + PPP	10.35	7.89	2.456	0.5444		94	4.512	1408
VEGFA vs. VEGFA + Axitinib	10.35	7.676	2.67	0.566		82	4.717	1408
VEGFA vs. PPP	10.35	7.344	3.003	0.5702		80	5.266	1408
VEGFA vs. Axitinib	10.35	7.563	2.784	0.5912		71	4.708	1408
IGF1 vs. Insulin + PPP	10.4	9.455	0.9487	0.5133		123	1.848	1408
IGF1 vs. IGF1 + PPP	10.4	7.89	2.513	0.5498		94	4.571	1408
IGF1 vs. VEGFA + Axitinib	10.4	7.676	2.727	0.5712		82	4.774	1408
IGF1 vs. PPP	10.4	7.344	3.06	0.5753		80	5.319	1408
IGF1 vs. Axitinib	10.4	7.563	2.841	0.5962		71	4.765	1408
Insulin + PPP vs. IGF1 + PPP	9.455	7.89	1.565	0.5384		94	2.906	1408
Insulin + PPP vs. VEGFA + Axitinib	9.455	7.676	1.778	0.5603		82	3.174	1408
Insulin + PPP vs. PPP	9.455	7.344	2.111	0.5645		80	3.74	1408
Insulin + PPP vs. Axitinib	9.455	7.563	1.892	0.5858		71	3.23	1408
IGF1 + PPP vs. VEGFA + Axitinib	7.89	7.676	0.214	0.5939		82	0.3603	1408
IGF1 + PPP vs. PPP	7.89	7.344	0.5468	0.5978		80	0.9146	1408
IGF1 + PPP vs. Axitinib	7.89	7.563	0.3277	0.618		71	0.5303	1408
VEGFA + Axitinib vs. PPP	7.676	7.344	0.3328	0.6176		80	0.5389	1408
VEGFA + Axitinib vs. Axitinib	7.676	7.563	0.1138	0.6371		71	0.1786	1408
PPP vs. Axitinib	7.344	7.563	-0.2191	0.6408		71	0.3419	1408
