# Supplementary material for: Structural basis for delta cell paracrine regulation in pancreatic islets
Source: Nat Commun. 2019 Aug 16;10:3700. doi: 10.1038/s41467-019-11517-x (PMC6697679; doi:10.1038/s41467-019-11517-x)
Supplement: Supplementary file 5 — Supplementary Data 2 [file 41467_2019_11517_MOESM5_ESM.xlsx]

## Sheet: Sheet1
Number of families	1
Number of comparisons per family	91
Alpha	0.001
Tukey's multiple comparisons test	Mean Diff.	99.90% CI of diff.	Significant?	Summary	Adjusted P Value
Insulin + VEFGA vs. PPP	2.89	0.343 to 5.436	Yes	****	<0.0001
VEGFA vs. PPP	3.003	0.4982 to 5.507	Yes	****	<0.0001
IGF1 vs. PPP	3.06	0.5328 to 5.587	Yes	****	<0.0001
VEGFA vs. VEGFA + Axitinib	2.67	0.1835 to 5.156	Yes	***	0.0002
VEGFA vs. Axitinib	2.784	0.1865 to 5.381	Yes	***	0.0002
IGF1 vs. VEGFA + Axitinib	2.727	0.218 to 5.236	Yes	***	0.0002
IGF1 vs. Axitinib	2.841	0.222 to 5.46	Yes	***	0.0002
IGF1 vs. IGF1 + PPP	2.513	0.09829 to 4.928	Yes	***	0.0004
VEGFA vs. IGF1 + PPP	2.456	0.06471 to 4.847	Yes	***	0.0006
Insulin + VEFGA vs. VEGFA + Axitinib	2.557	0.0281 to 5.086	Yes	***	0.0008
Insulin + VEFGA vs. Axitinib	2.671	0.03288 to 5.308	Yes	***	0.0008
Insulin + VEFGA vs. IGF1 + PPP	2.343	-0.09239 to 4.778	No	**	0.0021
Axitinib + PPP vs. PPP	2.519	-0.1202 to 5.158	No	**	0.0024
DMSO vs. PPP	2.266	-0.2339 to 4.767	No	**	0.0055
Insulin + PPP vs. PPP	2.111	-0.3683 to 4.591	No	*	0.0138
Insulin + VEGF + Axitinib + PPP vs. IGF1	-1.99	-4.341 to 0.3613	No	*	0.015
Axitinib + PPP vs. Axitinib	2.3	-0.4272 to 5.027	No	*	0.0157
IGF-1 + VEGFA vs. PPP	2.022	-0.401 to 4.444	No	*	0.0181
Axitinib + PPP vs. VEGFA + Axitinib	2.186	-0.4357 to 4.808	No	*	0.0182
Insulin + VEGF + Axitinib + PPP vs. VEGFA	-1.932	-4.259 to 0.3943	No	*	0.0192
Insulin vs. IGF1	-1.993	-4.422 to 0.4359	No	*	0.0224
Insulin vs. VEGFA	-1.936	-4.342 to 0.4696	No	*	0.0283
DMSO vs. Axitinib	2.047	-0.5457 to 4.64	No	*	0.0353
DMSO vs. VEGFA + Axitinib	1.934	-0.5485 to 4.416	No	*	0.0411
Axitinib + PPP vs. IGF1 + PPP	1.972	-0.5596 to 4.504	No	*	0.0411
Insulin + VEFGA vs. Insulin + VEGF + Axitinib + PPP	1.819	-0.5525 to 4.191	No	*	0.0485
Insulin + VEFGA vs. Insulin	1.823	-0.6265 to 4.272	No	ns	0.0659
Insulin + PPP vs. Axitinib	1.892	-0.6809 to 4.465	No	ns	0.0739
Insulin + PPP vs. VEGFA + Axitinib	1.778	-0.6828 to 4.24	No	ns	0.0869
DMSO vs. IGF1 + PPP	1.72	-0.6672 to 4.106	No	ns	0.0892
IGF-1 + VEGFA vs. Axitinib	1.803	-0.7157 to 4.321	No	ns	0.0945
IGF-1 + VEGFA vs. VEGFA + Axitinib	1.689	-0.7151 to 4.093	No	ns	0.111
IGF1 + VEGFA + Axitinib + PPP vs. IGF1	-1.706	-4.15 to 0.7383	No	ns	0.1172
IGF1 + VEGFA + Axitinib + PPP vs. VEGFA	-1.648	-4.069 to 0.7722	No	ns	0.1424
Insulin + PPP vs. IGF1 + PPP	1.565	-0.8006 to 3.93	No	ns	0.1762
IGF-1 + VEGFA vs. IGF1 + PPP	1.475	-0.8305 to 3.78	No	ns	0.2204
Insulin + VEFGA vs. IGF1 + VEGFA + Axitinib + PPP	1.535	-0.9287 to 3.999	No	ns	0.2589
Axitinib + PPP vs. Insulin + VEGF + Axitinib + PPP	1.449	-1.022 to 3.92	No	ns	0.3573
Axitinib + PPP vs. Insulin	1.452	-1.093 to 3.998	No	ns	0.4043
DMSO vs. Insulin + VEGF + Axitinib + PPP	1.196	-1.126 to 3.518	No	ns	0.5833
IGF1 + VEGFA + Axitinib + PPP vs. PPP	1.354	-1.298 to 4.007	No	ns	0.5981
DMSO vs. Insulin	1.2	-1.202 to 3.601	No	ns	0.6337
IGF-1 + VEGFA vs. IGF1	-1.038	-3.23 to 1.154	No	ns	0.7148
Axitinib + PPP vs. IGF1 + VEGFA + Axitinib + PPP	1.165	-1.395 to 3.724	No	ns	0.7686
IGF-1 + VEGFA vs. VEGFA	-0.981	-3.147 to 1.185	No	ns	0.7743
Insulin + VEGF + Axitinib + PPP vs. Insulin + PPP	-1.041	-3.341 to 1.259	No	ns	0.7752
Insulin vs. Insulin + PPP	-1.045	-3.424 to 1.335	No	ns	0.8109
Insulin + VEGF + Axitinib + PPP vs. IGF-1 + VEGFA	-0.9513	-3.19 to 1.287	No	ns	0.8441
IGF1 vs. Insulin + PPP	0.9487	-1.306 to 3.204	No	ns	0.8536
Insulin + VEGF + Axitinib + PPP vs. PPP	1.07	-1.497 to 3.638	No	ns	0.8617
IGF1 + VEGFA + Axitinib + PPP vs. Axitinib	1.135	-1.605 to 3.876	No	ns	0.8672
IGF-1 + VEGFA vs. Insulin	0.9549	-1.365 to 3.275	No	ns	0.8727
Insulin vs. PPP	1.067	-1.572 to 3.706	No	ns	0.8869
VEGFA vs. Insulin + PPP	0.8915	-1.338 to 3.121	No	ns	0.8949
Insulin + VEFGA vs. IGF-1 + VEGFA	0.8679	-1.347 to 3.082	No	ns	0.9083
IGF1 + VEGFA + Axitinib + PPP vs. VEGFA + Axitinib	1.022	-1.614 to 3.657	No	ns	0.9152
DMSO vs. IGF1 + VEGFA + Axitinib + PPP	0.912	-1.504 to 3.328	No	ns	0.9299
DMSO vs. IGF1	-0.7937	-3.071 to 1.484	No	ns	0.962
Insulin + VEFGA vs. Insulin + PPP	0.7783	-1.498 to 3.055	No	ns	0.9674
DMSO vs. VEGFA	-0.7364	-2.989 to 1.516	No	ns	0.9776
Insulin + VEGF + Axitinib + PPP vs. Axitinib	0.8513	-1.806 to 3.509	No	ns	0.9812
IGF1 + VEGFA + Axitinib + PPP vs. IGF1 + PPP	0.8076	-1.738 to 3.354	No	ns	0.9827
IGF1 + VEGFA + Axitinib + PPP vs. Insulin + PPP	-0.7569	-3.152 to 1.638	No	ns	0.9832
Insulin vs. Axitinib	0.8477	-1.879 to 3.575	No	ns	0.9855
Insulin + VEGF + Axitinib + PPP vs. VEGFA + Axitinib	0.7375	-1.812 to 3.287	No	ns	0.9925
IGF-1 + VEGFA vs. IGF1 + VEGFA + Axitinib + PPP	0.6673	-1.668 to 3.003	No	ns	0.9933
Insulin vs. VEGFA + Axitinib	0.7339	-1.888 to 3.356	No	ns	0.9945
DMSO vs. Insulin + VEFGA	-0.6233	-2.922 to 1.676	No	ns	0.996
Axitinib + PPP vs. IGF1	-0.541	-2.97 to 1.888	No	ns	0.9995
Axitinib + PPP vs. IGF-1 + VEGFA	0.4973	-1.823 to 2.818	No	ns	0.9996
Insulin + VEGF + Axitinib + PPP vs. IGF1 + PPP	0.5236	-1.933 to 2.981	No	ns	0.9997
IGF1 + PPP vs. PPP	0.5468	-2.079 to 3.173	No	ns	0.9997
Axitinib + PPP vs. VEGFA	-0.4838	-2.889 to 1.922	No	ns	0.9998
Insulin vs. IGF1 + PPP	0.52	-2.012 to 3.052	No	ns	0.9998
DMSO vs. Axitinib + PPP	-0.2527	-2.654 to 2.148	No	ns	>0.9999
DMSO vs. IGF-1 + VEGFA	0.2446	-1.916 to 2.406	No	ns	>0.9999
DMSO vs. Insulin + PPP	0.155	-2.07 to 2.38	No	ns	>0.9999
Axitinib + PPP vs. Insulin + VEFGA	-0.3706	-2.82 to 2.079	No	ns	>0.9999
Axitinib + PPP vs. Insulin + PPP	0.4077	-1.972 to 2.787	No	ns	>0.9999
Insulin + VEFGA vs. VEGFA	-0.1131	-2.417 to 2.191	No	ns	>0.9999
Insulin + VEFGA vs. IGF1	-0.1704	-2.499 to 2.158	No	ns	>0.9999
Insulin + VEGF + Axitinib + PPP vs. IGF1 + VEGFA + Axitinib + PPP	-0.284	-2.769 to 2.201	No	ns	>0.9999
Insulin + VEGF + Axitinib + PPP vs. Insulin	0.003607	-2.467 to 2.475	No	ns	>0.9999
IGF-1 + VEGFA vs. Insulin + PPP	-0.0896	-2.227 to 2.048	No	ns	>0.9999
IGF1 + VEGFA + Axitinib + PPP vs. Insulin	0.2876	-2.272 to 2.847	No	ns	>0.9999
VEGFA vs. IGF1	-0.05724	-2.339 to 2.225	No	ns	>0.9999
IGF1 + PPP vs. VEGFA + Axitinib	0.214	-2.395 to 2.823	No	ns	>0.9999
IGF1 + PPP vs. Axitinib	0.3277	-2.387 to 3.042	No	ns	>0.9999
VEGFA + Axitinib vs. PPP	0.3328	-2.38 to 3.046	No	ns	>0.9999
VEGFA + Axitinib vs. Axitinib	0.1138	-2.685 to 2.912	No	ns	>0.9999
PPP vs. Axitinib	-0.2191	-3.034 to 2.596	No	ns	>0.9999
Test details	Mean 1	Mean 2	Mean Diff.	SE of diff.	n1
DMSO vs. Axitinib + PPP	9.61	9.863	-0.2527	0.5466	118
DMSO vs. Insulin + VEFGA	9.61	10.23	-0.6233	0.5234	118
DMSO vs. Insulin + VEGF + Axitinib + PPP	9.61	8.414	1.196	0.5286	118
DMSO vs. IGF-1 + VEGFA	9.61	9.365	0.2446	0.492	118
DMSO vs. IGF1 + VEGFA + Axitinib + PPP	9.61	8.698	0.912	0.55	118
DMSO vs. Insulin	9.61	8.41	1.2	0.5466	118
DMSO vs. VEGFA	9.61	10.35	-0.7364	0.5128	118
DMSO vs. IGF1	9.61	10.4	-0.7937	0.5185	118
DMSO vs. Insulin + PPP	9.61	9.455	0.155	0.5064	118
DMSO vs. IGF1 + PPP	9.61	7.89	1.72	0.5433	118
DMSO vs. VEGFA + Axitinib	9.61	7.676	1.934	0.565	118
DMSO vs. PPP	9.61	7.344	2.266	0.5692	118
DMSO vs. Axitinib	9.61	7.563	2.047	0.5903	118
Axitinib + PPP vs. Insulin + VEFGA	9.863	10.23	-0.3706	0.5576	92
Axitinib + PPP vs. Insulin + VEGF + Axitinib + PPP	9.863	8.414	1.449	0.5625	92
Axitinib + PPP vs. IGF-1 + VEGFA	9.863	9.365	0.4973	0.5282	92
Axitinib + PPP vs. IGF1 + VEGFA + Axitinib + PPP	9.863	8.698	1.165	0.5827	92
Axitinib + PPP vs. Insulin	9.863	8.41	1.452	0.5795	92
Axitinib + PPP vs. VEGFA	9.863	10.35	-0.4838	0.5476	92
Axitinib + PPP vs. IGF1	9.863	10.4	-0.541	0.553	92
Axitinib + PPP vs. Insulin + PPP	9.863	9.455	0.4077	0.5417	92
Axitinib + PPP vs. IGF1 + PPP	9.863	7.89	1.972	0.5764	92
Axitinib + PPP vs. VEGFA + Axitinib	9.863	7.676	2.186	0.5969	92
Axitinib + PPP vs. PPP	9.863	7.344	2.519	0.6008	92
Axitinib + PPP vs. Axitinib	9.863	7.563	2.3	0.6208	92
Insulin + VEFGA vs. Insulin + VEGF + Axitinib + PPP	10.23	8.414	1.819	0.5399	108
Insulin + VEFGA vs. IGF-1 + VEGFA	10.23	9.365	0.8679	0.5041	108
Insulin + VEFGA vs. IGF1 + VEGFA + Axitinib + PPP	10.23	8.698	1.535	0.5609	108
Insulin + VEFGA vs. Insulin	10.23	8.41	1.823	0.5576	108
Insulin + VEFGA vs. VEGFA	10.23	10.35	-0.1131	0.5244	108
Insulin + VEFGA vs. IGF1	10.23	10.4	-0.1704	0.53	108
Insulin + VEFGA vs. Insulin + PPP	10.23	9.455	0.7783	0.5183	108
Insulin + VEFGA vs. IGF1 + PPP	10.23	7.89	2.343	0.5544	108
Insulin + VEFGA vs. VEGFA + Axitinib	10.23	7.676	2.557	0.5757	108
Insulin + VEFGA vs. PPP	10.23	7.344	2.89	0.5797	108
Insulin + VEFGA vs. Axitinib	10.23	7.563	2.671	0.6005	108
Insulin + VEGF + Axitinib + PPP vs. IGF-1 + VEGFA	8.414	9.365	-0.9513	0.5096	104
Insulin + VEGF + Axitinib + PPP vs. IGF1 + VEGFA + Axitinib + PPP	8.414	8.698	-0.284	0.5658	104
Insulin + VEGF + Axitinib + PPP vs. Insulin	8.414	8.41	0.003607	0.5625	104
Insulin + VEGF + Axitinib + PPP vs. VEGFA	8.414	10.35	-1.932	0.5297	104
Insulin + VEGF + Axitinib + PPP vs. IGF1	8.414	10.4	-1.99	0.5352	104
Insulin + VEGF + Axitinib + PPP vs. Insulin + PPP	8.414	9.455	-1.041	0.5235	104
Insulin + VEGF + Axitinib + PPP vs. IGF1 + PPP	8.414	7.89	0.5236	0.5593	104
Insulin + VEGF + Axitinib + PPP vs. VEGFA + Axitinib	8.414	7.676	0.7375	0.5804	104
Insulin + VEGF + Axitinib + PPP vs. PPP	8.414	7.344	1.07	0.5845	104
Insulin + VEGF + Axitinib + PPP vs. Axitinib	8.414	7.563	0.8513	0.605	104
IGF-1 + VEGFA vs. IGF1 + VEGFA + Axitinib + PPP	9.365	8.698	0.6673	0.5317	139
IGF-1 + VEGFA vs. Insulin	9.365	8.41	0.9549	0.5282	139
IGF-1 + VEGFA vs. VEGFA	9.365	10.35	-0.981	0.4931	139
IGF-1 + VEGFA vs. IGF1	9.365	10.4	-1.038	0.499	139
IGF-1 + VEGFA vs. Insulin + PPP	9.365	9.455	-0.0896	0.4865	139
IGF-1 + VEGFA vs. IGF1 + PPP	9.365	7.89	1.475	0.5248	139
IGF-1 + VEGFA vs. VEGFA + Axitinib	9.365	7.676	1.689	0.5473	139
IGF-1 + VEGFA vs. PPP	9.365	7.344	2.022	0.5515	139
IGF-1 + VEGFA vs. Axitinib	9.365	7.563	1.803	0.5733	139
IGF1 + VEGFA + Axitinib + PPP vs. Insulin	8.698	8.41	0.2876	0.5827	90
IGF1 + VEGFA + Axitinib + PPP vs. VEGFA	8.698	10.35	-1.648	0.551	90
IGF1 + VEGFA + Axitinib + PPP vs. IGF1	8.698	10.4	-1.706	0.5564	90
IGF1 + VEGFA + Axitinib + PPP vs. Insulin + PPP	8.698	9.455	-0.7569	0.5452	90
IGF1 + VEGFA + Axitinib + PPP vs. IGF1 + PPP	8.698	7.89	0.8076	0.5796	90
IGF1 + VEGFA + Axitinib + PPP vs. VEGFA + Axitinib	8.698	7.676	1.022	0.6	90
IGF1 + VEGFA + Axitinib + PPP vs. PPP	8.698	7.344	1.354	0.6039	90
IGF1 + VEGFA + Axitinib + PPP vs. Axitinib	8.698	7.563	1.135	0.6238	90
Insulin vs. VEGFA	8.41	10.35	-1.936	0.5476	92
Insulin vs. IGF1	8.41	10.4	-1.993	0.553	92
Insulin vs. Insulin + PPP	8.41	9.455	-1.045	0.5417	92
Insulin vs. IGF1 + PPP	8.41	7.89	0.52	0.5764	92
Insulin vs. VEGFA + Axitinib	8.41	7.676	0.7339	0.5969	92
Insulin vs. PPP	8.41	7.344	1.067	0.6008	92
Insulin vs. Axitinib	8.41	7.563	0.8477	0.6208	92
VEGFA vs. IGF1	10.35	10.4	-0.05724	0.5196	117
VEGFA vs. Insulin + PPP	10.35	9.455	0.8915	0.5075	117
VEGFA vs. IGF1 + PPP	10.35	7.89	2.456	0.5444	117
VEGFA vs. VEGFA + Axitinib	10.35	7.676	2.67	0.566	117
VEGFA vs. PPP	10.35	7.344	3.003	0.5702	117
VEGFA vs. Axitinib	10.35	7.563	2.784	0.5912	117
IGF1 vs. Insulin + PPP	10.4	9.455	0.9487	0.5133	112
IGF1 vs. IGF1 + PPP	10.4	7.89	2.513	0.5498	112
IGF1 vs. VEGFA + Axitinib	10.4	7.676	2.727	0.5712	112
IGF1 vs. PPP	10.4	7.344	3.06	0.5753	112
IGF1 vs. Axitinib	10.4	7.563	2.841	0.5962	112
Insulin + PPP vs. IGF1 + PPP	9.455	7.89	1.565	0.5384	123
Insulin + PPP vs. VEGFA + Axitinib	9.455	7.676	1.778	0.5603	123
Insulin + PPP vs. PPP	9.455	7.344	2.111	0.5645	123
Insulin + PPP vs. Axitinib	9.455	7.563	1.892	0.5858	123
IGF1 + PPP vs. VEGFA + Axitinib	7.89	7.676	0.214	0.5939	94
IGF1 + PPP vs. PPP	7.89	7.344	0.5468	0.5978	94
IGF1 + PPP vs. Axitinib	7.89	7.563	0.3277	0.618	94
VEGFA + Axitinib vs. PPP	7.676	7.344	0.3328	0.6176	82
VEGFA + Axitinib vs. Axitinib	7.676	7.563	0.1138	0.6371	82
PPP vs. Axitinib	7.344	7.563	-0.2191	0.6408	80
