# Supplementary material for: Structural basis for delta cell paracrine regulation in pancreatic islets
Source: Nat Commun. 2019 Aug 16;10:3700. doi: 10.1038/s41467-019-11517-x (PMC6697679; doi:10.1038/s41467-019-11517-x)
Supplement: Supplementary file 11 — Source Data [file 41467_2019_11517_MOESM11_ESM.xlsx]

## Sheet: Figure 1
Figure 1A - Islet composition mouse versus human					Figure 1C - Frequency distribution of all idetified peaks, 120s bins							Figure 1D - Normalized spike amplitude							Figure 1E - Normalized spike amplitude basal and glucose timepoints							Figure 1G - Peak synchronization between delta cells
Human	Beta	Alpha	Delta			Bin Center							Basal	Glucose	Recovery						Glucose stimulation period						Basal ON	Basal OFF	Glucose ON	Glucose OFF	Recovery ON	Recovery OFF
Number of values (islets)	24	24	24		Time (seconds)	Mean	SD	n				Number of values	4574	7850	10518					Basal	120-240	241-360	seconds			Number of values	4050	517	6694	1141	7344	3139
Mean	43.52	24.6	5.189		0	9.69889	5.16652	217				Mean	0.1671	0.1852	0.1522				Number of values	4574	4296	3461				Mean	0.1715	0.1298	0.1904	0.1524	0.1657	0.1182
Std. Deviation	13.96	8.569	3.915		120	20.9317	9.22352	217				Std. Deviation	0.1573	0.192	0.138				Mean	0.1671	0.2047	0.1577				Std. Deviation	0.161	0.1157	0.1953	0.165	0.1476	0.1045
Std. Error of Mean	2.85	1.749	0.7992		240	18.2096	7.76769	217				Std. Error of Mean	0.002327	0.002167	0.001346				Std. Deviation	0.1573	0.215	0.1503				Std. Error of Mean	0.00253	0.00509	0.002388	0.004886	0.001722	0.001866
					360	14.308	6.96155	217											Std. Error of Mean	0.002327	0.00328	0.002555
Mouse	Alpha	Beta	Delta		480	10.883	4.68957	217				ONE WAY ANOVA comparisons														Alpha	0.01
Number of values	22	22	22		600	8.89899	4.71129	217				Alpha	0.001						Alpha	0.001						Tukey's multiple comparisons test	Mean Diff.	99.00% CI of diff.	Significant?	Summary	Adjusted P Value
Mean	0.1495	0.7855	0.06486		720	6.54919	4.83924	217				Tukey's multiple comparisons test	Mean Diff.	99.90% CI of diff.	Significant?	Summary	Adjusted P Value		Tukey's multiple comparisons test	Mean Diff.	99.90% CI of diff.	Significant?	Summary	Adjusted P Value		Basal ON vs. Basal OFF	0.04168	0.0164 to 0.06697	Yes	****	<0.0001
Std. Deviation	0.07171	0.09336	0.05267		840	4.6388	4.07272	217				Before vs. Glucose	-0.01805	-0.02885 to -0.007253	Yes	****	<0.0001		Basal vs. 120-240	-0.03762	-0.05115 to -0.02409	Yes	****	<0.0001		Basal ON vs. Glucose ON	-0.01895	-0.02973 to -0.008172	Yes	****	<0.0001
Std. Error of Mean	0.01529	0.0199	0.01123		960	3.98674	3.99096	217				Before vs. After	0.01497	0.004694 to 0.02525	Yes	****	<0.0001		Basal vs. 241-360	0.00938	-0.004968 to 0.02373	No	ns	0.0503		Basal ON vs. Glucose OFF	0.01906	0.0009186 to 0.03721	Yes	**	0.0055
					1080	1.89514	2.58164	217				Glucose vs. After	0.03302	0.02437 to 0.04168	Yes	****	<0.0001		120-240 vs. 241-360	0.047	0.03245 to 0.06154	Yes	****	<0.0001		Basal ON vs. Recovery ON	0.005766	-0.00483 to 0.01636	No	ns	0.4459
					ONE-WAY ANOVA comparisons																					Basal ON vs. Recovery OFF	0.05326	0.04038 to 0.06613	Yes	****	<0.0001
					Alpha	0.001																				Basal OFF vs. Glucose ON	-0.06063	-0.08535 to -0.03592	Yes	****	<0.0001
					Dunnett's multiple comparisons test	Mean Diff.	99.90% CI of diff.	Significant?	Summary	Adjusted P Value																Basal OFF vs. Glucose OFF	-0.02262	-0.05132 to 0.006083	No	ns	0.0854
					0 vs. 120	-11.23	-13.35 to -9.112	Yes	****	0.0001																Basal OFF vs. Recovery ON	-0.03592	-0.06055 to -0.01128	Yes	****	<0.0001
					0 vs. 240	-8.511	-10.63 to -6.39	Yes	****	0.0001																Basal OFF vs. Recovery OFF	0.01157	-0.01412 to 0.03727	No	ns	0.6545
					0 vs. 360	-4.609	-6.73 to -2.488	Yes	****	0.0001																Glucose ON vs. Glucose OFF	0.03801	0.02067 to 0.05535	Yes	****	<0.0001
					0 vs. 480	-1.184	-3.305 to 0.937	No	ns	0.1817																Glucose ON vs. Recovery ON	0.02472	0.01557 to 0.03386	Yes	****	<0.0001
					0 vs. 600	0.7999	-1.321 to 2.921	No	ns	0.6035																Glucose ON vs. Recovery OFF	0.07221	0.06049 to 0.08392	Yes	****	<0.0001
					0 vs. 720	3.15	1.029 to 5.271	Yes	****	0.0001																Glucose OFF vs. Recovery ON	-0.0133	-0.03053 to 0.00393	No	ns	0.098
					0 vs. 840	5.06	2.939 to 7.181	Yes	****	0.0001																Glucose OFF vs. Recovery OFF	0.03419	0.01548 to 0.05291	Yes	****	<0.0001
					0 vs. 960	5.712	3.591 to 7.833	Yes	****	0.0001																Recovery ON vs. Recovery OFF	0.04749	0.03595 to 0.05904	Yes	****	<0.0001
					0 vs. 1080	7.804	5.683 to 9.925	Yes	****	0.0001

## Sheet: Figure 2
Figure 2D - delta cell filopodia length					Figure 2E - Simulation of the delta cell reach																Figure 2H - Treatment with insulin, VEGF and IGF receptor agonists
	Mouse	Human	Mouse - In vivo			Mouse Alpha			Human Alpha					Mouse Beta			Human Beta					DMSO	Axitinib + PPP	Insulin + VEFGA	Insulin + VEGF + Axitinib + PPP	IGF-1 + VEGFA	IGF1 + VEGFA + Axitinib + PPP	Insulin	VEGFA	IGF1	Insulin + PPP	IGF1 + PPP	VEGFA + Axitinib	PPP	Axitinib
Number of values	31	57	47		micrometer	Mean	SD	n	Mean	SD	n			Mean	SD	n	Mean	SD	n		Number of values	169	92	108	104	203	90	92	175	161	123	94	82	80	71
Mean	7.327	8.746	14.41		1	0.694059	1.81579	205	0.699978	1.49655	447		1	0.186821	0.451936	201	0.486675	0.999763	443		Mean	9.059	9.863	10.23	8.414	9.827	8.698	8.41	9.932	9.718	9.455	7.89	7.676	7.344	7.563
Std. Deviation	3.979	3.982	4.785		2	2.01372	2.8764	205	1.52288	2.10333	447		2	0.659721	1.0802	201	1.18259	1.5795	443		Std. Deviation	4.199	4.861	4.703	3.741	4.752	3.688	3.771	3.748	4.314	3.816	3.174	2.77	2.98	3.177
Std. Error of Mean	0.7146	0.5275	0.6979		3	2.11925	2.94916	205	1.67168	2.22799	447		3	0.717517	1.16404	201	1.26627	1.68149	443		Std. Error of Mean	0.323	0.5067	0.4526	0.3668	0.3335	0.3887	0.3931	0.2833	0.34	0.3441	0.3273	0.3059	0.3332	0.377
					4	2.17537	2.95331	205	1.77873	2.36477	447		4	0.753189	1.2012	201	1.36451	1.78211	443
					5	2.32424	3.34019	205	1.82043	2.32635	447		5	0.801726	1.26922	201	1.49317	1.83544	443
					6	2.47916	3.3697	205	1.85654	2.31032	447		6	0.842333	1.33532	201	1.61138	1.95527	443
					7	2.52698	3.39127	205	1.94962	2.40797	447		7	0.908378	1.44612	201	1.67359	1.98305	443
					8	2.61875	3.40408	205	2.04651	2.48189	447		8	0.926716	1.44975	201	1.81336	2.07713	443
					9	2.74097	3.4742	205	2.13663	2.56711	447		9	0.97206	1.46338	201	1.99212	2.36636	443
					10	2.79386	3.46311	205	2.19503	2.74155	447		10	1.00922	1.49344	201	2.16312	2.7036	443
					11	2.834	3.47855	205	2.39417	3.16754	447		11	1.04198	1.50815	201	2.25464	2.71618	443
					12	2.87206	3.47012	205	2.58601	3.6284	447		12	1.08584	1.57752	201	2.26342	2.78285	443
					13	2.94771	3.46782	205	2.8297	4.04946	447		13	1.10665	1.58847	201	2.36962	2.89224	443
					14	3.01428	3.49037	205	2.98016	4.33255	447		14	1.14285	1.58707	201	2.59272	3.35646	443
					15	3.08053	3.50171	205	3.13985	4.67604	447		15	1.17235	1.60413	201	2.81655	3.83547	443
					16	3.08689	3.49452	205	3.37198	5.07405	447		16	1.1796	1.62513	201	3.02821	4.23422	443
					17	3.04008	3.48889	205	3.59664	5.5753	447		17	1.21969	1.67478	201	3.32831	4.8745	443
					18	3.06965	3.48352	205	4.01414	6.31906	447		18	1.2432	1.69081	201	3.57118	5.42292	443
					19	3.08884	3.50361	205	4.25283	6.79948	447		19	1.27197	1.73731	201	3.84844	5.86175	443
					20	3.16138	3.6757	205	4.49262	7.32431	447		20	1.31702	1.74293	201	4.11565	6.46667	443
					21	3.17828	3.6619	205	4.78066	7.8886	447		21	1.3343	1.7653	201	4.48865	7.07966	443
					22	3.14719	3.72289	205	4.93263	8.16811	447		22	1.38936	1.80254	201	4.79519	7.62741	443
					23	3.23016	3.7369	205	5.19532	8.6035	447		23	1.42495	1.84116	201	5.13191	8.20399	443
					24	3.24566	3.7617	205	5.44777	9.07005	447		24	1.44386	1.88189	201	5.33978	8.66835	443
					25	3.47795	4.25255	205	5.72785	9.60409	447		25	1.49056	1.92537	201	5.68517	9.14212	443
					26	3.53515	4.29417	205	6.00473	10.1434	447		26	1.54038	1.95541	201	5.97098	9.58957	443
					27	3.56378	4.3215	205	6.30994	10.6773	447		27	1.5583	1.94775	201	6.26691	10.0007	443

## Sheet: Figure 3
Figure 3D - Peak amplitude delta cell soma and arm								Figure 3E - Peak frequency delta cell soma and arm								Figure 3F - Peak synchronization delta cell soma and arm
	Body-Basal	Body Glucose	Body-Recovery	Arm-Basal	Arm-Glucose	Arm-Recovery			Body-Basal	Body Glucose	Body-Recovery	Arm-Basal	Arm-Glucose	Arm-Recovery			Body-Basal	Body Glucose	Body-Recovery	Arm-Basal	Arm-Glucose	Arm-Recovery
Number of values	36	27	7	17	23	8		Number of values	5	5	5	5	5	5		Number of values	5	5	5	5	5	5
Mean	1	2.102	1.442	0.9969	2.199	1.237		Mean	0.065	0.04909	0.003153	0.03097	0.04061	0.00435		Mean	0.2	0.3407	0.086	0.2	0.384	0.12
Std. Deviation	0.09036	1.506	0.3979	0.363	1.684	0.6146		Std. Deviation	0.0744	0.0359	0.007051	0.03125	0.01048	0.005963		Std. Deviation	0.4472	0.1902	0.1923	0.4472	0.1831	0.2683
Std. Error of Mean	0.01506	0.2899	0.1504	0.08804	0.3512	0.2173		Std. Error of Mean	0.03327	0.01606	0.003153	0.01398	0.004686	0.002667		Std. Error of Mean	0.2	0.08507	0.086	0.2	0.08189	0.12

## Sheet: Figure 4
Figure 4E - FOLD from basal (no light stimulation) Peak Amplitude WT and CHR2 islets				Figure 4F - FOLD from basal (no light stimulation) Peak Frequency WT and CHR2 islets
	WT	CHR2			CHR2	WT
Number of values	2959	2145		Number of values	39	88
Mean	1.057	0.8182		Mean	0.6557	1.017
Std. Deviation	0.505	0.7024		Std. Deviation	0.4229	0.4991
Std. Error of Mean	0.009284	0.01517		Std. Error of Mean	0.06772	0.0532
Unpaired t test				Unpaired t test
P value	<0.0001			P value	0.0001
P value summary	****			P value summary	***
Significantly different (P < 0.05)?	Yes			Significantly different (P < 0.01)?	Yes
Mean ± SEM of column WT	1.057 ± 0.009284, n=2959			Mean ± SEM of column CHR2	0.6557 ± 0.06772, n=39
Mean ± SEM of column CHR2	0.8182 ± 0.01517, n=2145			Mean ± SEM of column WT	1.017 ± 0.0532, n=88

## Sheet: Figure 5
Figure 5B - FOLD GcAMP3 Peak Amplitude CD/WD islets - spiking delta cells								Figure 5C - Filopodia Length CD/WD mice
	CD			WD					CD	WD
	Basal	Glucose	Recovery	Basal	Glucose	Recovery		Mean	10.3631	12.6331
Number of values	357	588	1060	127	224	353		SD	5.59338	5.76904
Mean	1	1.235	0.9975	0.9885	1.029	1.031		n	95	124
Std. Deviation	0.5275	1.186	0.6959	0.7272	0.6146	1.663
Std. Error of Mean	0.02792	0.04892	0.02137	0.06453	0.04106	0.08851		Unpaired t test
								P value	0.0038
								P value summary	**
ONE-WAY ANOVA test comparisons								Significantly different (P < 0.05)?	Yes
Q	0.01							Mean ± SEM of column CD	10.36 ± 0.5739, n=95
Two-stage linear step-up procedure of Benjamini, Krieger and Yekutieli	Mean Diff.	Discovery?	q value	Individual P Value				Mean ± SEM of column WD	12.63 ± 0.5181, n=124
Basal (CD) vs. Glucose (CD)	-0.2347	Yes	0.002	0.0003
Basal (CD) vs. Recovery (CD)	0.002726	No	0.7936	0.9635
Basal (CD) vs. Basal (WD)	0.01173	No	0.7936	0.9072
Basal (CD) vs. Glucose (WD)	-0.02922	No	0.7936	0.7248
Basal (CD) vs. Recovery (WD)	-0.03108	No	0.7936	0.6707
Glucose (CD) vs. Recovery (CD)	0.2375	Yes	<0.0001	<0.0001
Glucose (CD) vs. Basal (WD)	0.2465	No	0.0236	0.0097
Glucose (CD) vs. Glucose (WD)	0.2055	No	0.0219	0.0072
Glucose (CD) vs. Recovery (WD)	0.2037	Yes	0.0077	0.0019
Recovery (CD) vs. Basal (WD)	0.009001	No	0.7936	0.9216
Recovery (CD) vs. Glucose (WD)	-0.03195	No	0.7936	0.6555
Recovery (CD) vs. Recovery (WD)	-0.03381	No	0.7936	0.5721
Basal (WD) vs. Glucose (WD)	-0.04095	No	0.7936	0.705
Basal (WD) vs. Recovery (WD)	-0.04281	No	0.7936	0.6709
Glucose (WD) vs. Recovery (WD)	-0.001861	No	0.7936	0.9821

## Sheet: Suppl Fig 1
Suppl Fig 1A - IVGTT mice under in vivo conditions					Suppl Fig 1E - Peak amplitude - Slow delta cells
seconds	Mean	SD	n			Basal	Glucose	Recovery
-600	5.625	1.15578	4		Number of values	175	457	477
-300	5.275	1.03722	4		Mean	0.2132	0.3984	0.2065
30	18.4	0.391578	4		Std. Deviation	0.1487	0.2516	0.129
120	13.7	1.20277	4		Std. Error of Mean	0.01124	0.01177	0.005908
240	12.15	1.50222	4
360	11.225	0.991211	4
480	10.35	0.645497	4
600	9.7	0.697615	4
720	7.525	0.206155	4
840	6.825	0.368556	4
960	6.85	0.873689	4
1080	6.7	1.04403	3
1200	5.93333	0.986577	3

## Sheet: Suppl Fig 7
Suppl Fig 7F - IpGTT Control and SST-CHR2 mice
	Control			SST-AI32
minutes	Mean	SD	n	Mean	SD	n
0	9.39	2.11106	10	9.03333	0.873689	3
5	13.34	3.33673	10	13.3	3.55949	3
10	17.25	5.22797	10	18.2333	1.40119	3
15	18.17	4.87489	10	20.1667	2.87286	3
30	14.16	3.91669	10	14.2	1.83576	3
60	11.31	2.91069	10	11.5333	2.35018	3
75	11.39	2.97861	10	11.9333	1.36504	3

## Sheet: Suppl Fig 8
Suppl Fig 8A - IVGTT CD and WD mice								Suppl Fig 8B - Glycemia CD/WD mice			Suppl Fig 8C - Glycemia under in vivo imaging conditions								Suppl Fig 8E - Normalized Peak Amplitude CD/WD islets - spiking delta cells								Suppl Fig 8E - Normalized Peak Amplitude CD/WD islets - slow delta cells								Suppl Fig 8F - FOLD from Basal Peak Frequency CD/WD islets
	CD			WD				CD	WD			CD			WD					CD			WD					CD			WD
Minutes	Mean	SD	n	Mean	SD	n		5.7	10		minutes	Mean	SD	n	Mean	SD	n			Basal	Glucose	Recovery	Basal	Glucose	Recovery			Basal	Glucose	Recovery	Basal	Glucose	Recovery			Glucose (CD)	Recovery (CD)	Glucose (WD)	Recovery (WD)
0	6.96471	1.32945	17	7.76842	1.20833	19		8.2	9		0	6.75	0.0707107	2	8.66667	0.152753	3		Number of values	358	588	1060	127	224	353		Number of values	62	112	309	264	590	593		Number of values	41	41	18	18
15	19.0118	2.5695	17	24.5895	4.48824	19		6.5	8.7		0.5	19.8	1.41421	2	23.8333	2.2053	3		Mean	0.1809	0.2145	0.1692	0.1583	0.1467	0.1302		Mean	0.4864	0.4866	0.408	0.3866	0.4025	0.2802		Mean	1.561	0.8611	1.371	0.9258
30	17.2	3.02634	17	26.1263	3.65344	19		6.5	7.5		2	14.15	0.353553	2	18.1333	1.41892	3		Std. Deviation	0.1326	0.1816	0.1327	0.1868	0.1188	0.1155		Std. Deviation	0.2979	0.2456	0.1587	0.1708	0.198	0.1442		Std. Deviation	2.289	0.9169	0.9688	0.6837
60	11.3588	1.54356	17	18.2368	4.12192	19		Values shown in mM			4	12.9	1.27279	2	16.9667	1.36137	3		Std. Error of Mean	0.00701	0.007488	0.004076	0.01658	0.007939	0.006145		Std. Error of Mean	0.03783	0.02321	0.009029	0.01051	0.008151	0.005924		Std. Error of Mean	0.3575	0.1432	0.2284	0.1612
90	9.81765	1.2177	17	12.7474	2.75688	19					6	11.6	1.83848	2	14.9333	1.22202	3
120	8.44118	1.11134	17	10.5316	2.31446	19					8	11.15	2.33345	2	13.1333	0.85049	3
											10	9.65	3.04056	2	13.1333	1.11505	3		ONE-WAY ANOVA comparisons								ONE-WAY ANOVA comparisons								Alpha	0.05
											12	8.85	2.05061	2	12.7333	1.11505	3		Q	0.01							Q	0.01							Sidak's multiple comparisons test	Mean Diff.	95.00% CI of diff.	Significant?	Summary	Adjusted P Value
											14	8.75	2.19203	2	10.4667	1.25831	3		Two-stage linear step-up procedure of Benjamini, Krieger and Yekutieli	Mean Diff.	Discovery?	q value	Individual P Value				Two-stage linear step-up procedure of Benjamini, Krieger and Yekutieli	Mean Diff.	Discovery?	q value	Individual P Value				Before (CD) vs. Glucose (CD)	-0.5612	-1.381 to 0.2585	No	ns	0.4877
											16	8.3	1.69706	2	10.3667	0.57735	3		Basal (CD) vs. Glucose (CD)	-0.03364	Yes	0.0006	0.0005				Basal (CD) vs. Glucose (CD)	-0.0001762	No	0.268	0.9951	A-B			Before (CD) vs. Recovery (CD)	0.1389	-0.6809 to 0.9586	No	ns	>0.9999
											18	7.75	1.06066	2	10.3333	0.550757	3		Basal (CD) vs. Recovery (CD)	0.01168	No	0.1158	0.1863				Basal (CD) vs. Recovery (CD)	0.07837	Yes	0.0007	0.0019	A-C			Before (CD) vs. Before (WD)	0	-1.049 to 1.049	No	ns	>0.9999
											20	7.1	0.141421	2	8.66667	1.45717	3		Basal (CD) vs. Basal (WD)	0.02254	No	0.0964	0.1312				Basal (CD) vs. Basal (WD)	0.09987	Yes	<0.0001	<0.0001	A-D			Before (CD) vs. Glucose (WD)	-0.3715	-1.421 to 0.678	No	ns	0.9947
																			Basal (CD) vs. Glucose (WD)	0.03417	Yes	0.0056	0.0056				Basal (CD) vs. Glucose (WD)	0.08397	Yes	0.0002	0.0005	A-E			Before (CD) vs. Recovery (WD)	0.07416	-0.9753 to 1.124	No	ns	>0.9999
																			Basal (CD) vs. Recovery (WD)	0.05071	Yes	<0.0001	<0.0001				Basal (CD) vs. Recovery (WD)	0.2062	Yes	<0.0001	<0.0001	A-F			Glucose (CD) vs. Recovery (CD)	0.7001	-0.1197 to 1.52	No	ns	0.1671
																			Glucose (CD) vs. Recovery (CD)	0.04533	Yes	<0.0001	<0.0001				Glucose (CD) vs. Recovery (CD)	0.07855	Yes	<0.0001	<0.0001	B-C			Glucose (CD) vs. Before (WD)	0.5612	-0.4882 to 1.611	No	ns	0.8377
																			Glucose (CD) vs. Basal (WD)	0.05618	Yes	<0.0001	<0.0001				Glucose (CD) vs. Basal (WD)	0.1	Yes	<0.0001	<0.0001	B-D			Glucose (CD) vs. Glucose (WD)	0.1897	-0.8597 to 1.239	No	ns	>0.9999
																			Glucose (CD) vs. Glucose (WD)	0.06781	Yes	<0.0001	<0.0001				Glucose (CD) vs. Glucose (WD)	0.08414	Yes	<0.0001	<0.0001	B-E			Glucose (CD) vs. Recovery (WD)	0.6354	-0.4141 to 1.685	No	ns	0.6843
																			Glucose (CD) vs. Recovery (WD)	0.08435	Yes	<0.0001	<0.0001				Glucose (CD) vs. Recovery (WD)	0.2064	Yes	<0.0001	<0.0001	B-F			Recovery (CD) vs. Before (WD)	-0.1389	-1.188 to 0.9106	No	ns	>0.9999
																			Recovery (CD) vs. Basal (WD)	0.01086	No	0.2446	0.4238				Recovery (CD) vs. Basal (WD)	0.0215	No	0.0526	0.1563	C-D			Recovery (CD) vs. Glucose (WD)	-0.5103	-1.56 to 0.5391	No	ns	0.9135
																			Recovery (CD) vs. Glucose (WD)	0.02249	No	0.031	0.0345				Recovery (CD) vs. Glucose (WD)	0.005595	No	0.1904	0.6596	C-E			Recovery (CD) vs. Recovery (WD)	-0.0647	-1.114 to 0.9847	No	ns	>0.9999
																			Recovery (CD) vs. Recovery (WD)	0.03902	Yes	<0.0001	<0.0001				Recovery (CD) vs. Recovery (WD)	0.1278	Yes	<0.0001	<0.0001	C-F			Before (WD) vs. Glucose (WD)	-0.3715	-1.609 to 0.8657	No	ns	0.9991
																			Basal (WD) vs. Glucose (WD)	0.01163	No	0.2527	0.4691				Basal (WD) vs. Glucose (WD)	-0.0159	No	0.0731	0.2352	D-E			Before (WD) vs. Recovery (WD)	0.07416	-1.163 to 1.311	No	ns	>0.9999
																			Basal (WD) vs. Recovery (WD)	0.02816	No	0.0484	0.0599				Basal (WD) vs. Recovery (WD)	0.1064	Yes	<0.0001	<0.0001	D-F			Glucose (WD) vs. Recovery (WD)	0.4456	-0.7916 to 1.683	No	ns	0.9937
																			Glucose (WD) vs. Recovery (WD)	0.01654	No	0.1158	0.1807				Glucose (WD) vs. Recovery (WD)	0.1223	Yes	<0.0001	<0.0001	E-F

## Sheet: Suppl Fig 9
Suppl Figure 9A - islet area						Suppl Figure 9B - beta - delta cell ratio						Suppl Figure 9C - Fraction of beta cells contacted by all delta cells							Suppl Figure 9D - Fraction of beta cells contacted by all delta cells						Suppl Figure 9E - Simulation - single delta cells								Suppl Figure 9F - Simulation - all delta cells
	CD	WD	Statistics						Statistics			CD			WD					CD	WD	Statistics				CD			WD					CD			WD
Number of values	42	45	Unpaired t test				CD	WD	Unpaired t test			Mean	SD	n	Mean	SD	n		Number of values	33	43	Unpaired t test			Microns	Mean	SD	n	Mean	SD	n		Microns	Mean	SD	n	Mean	SD	n
Mean	8149	10070	P value	0.1188		Number of values	33	45	P value	0.0885		1.88987	1.99483	680	1.94606	2.17235	918		Mean	22.46	22.62	P value	0.9644		1	1.88987	1.99483	680	1.94606	2.17235	918		1	22.0089	12.4676	32	21.7746	16.3801	46
Std. Deviation	5369	5962	P value summary	ns		Mean	12.59	26.15	P value summary	ns									Std. Deviation	12.55	16.61	P value summary	ns		2	2.39194	2.47344	680	2.44176	2.64117	918		2	25.3621	14.1514	32	24.9469	17.6674	46
Std. Error of Mean	828.4	888.7	Significantly different (P < 0.05)?	No		Std. Deviation	10.34	44.19	Significantly different (P < 0.05)?	No									Std. Error of Mean	2.184	2.532	Significantly different (P < 0.05)?	No		3	2.94224	2.90931	680	2.91517	3.10117	918		3	29.1683	15.5132	32	27.9816	18.8704	46
			Mean ± SEM of column CD	8149 ± 828.4, n=42		Std. Error of Mean	1.8	6.587	Mean ± SEM of column CD	12.59 ± 1.8, n=33															4	3.5721	3.51747	680	3.48682	3.59671	918		4	33.2433	16.7998	32	31.0844	20.7619	46
			Mean ± SEM of column WD	10070 ± 888.7, n=45					Mean ± SEM of column WD	26.15 ± 6.587, n=45															5	4.26624	4.11302	680	4.17794	4.15871	918		5	36.8523	17.9144	32	34.138	21.794	46
																									6	5.03365	4.67075	680	4.97226	4.81886	918		6	40.2358	18.9916	32	37.6843	22.7198	46
																									7	5.85735	5.19762	680	5.85239	5.51044	918		7	43.4477	19.7687	32	40.7315	23.6404	46
																									8	6.76275	5.88158	680	6.83042	6.31647	918		8	46.8521	20.3292	32	44.0073	24.4421	46
																									9	7.70484	6.56444	680	7.80227	7.05372	918		9	50.1416	20.7863	32	46.6056	24.7843	46
																									10	8.649	7.2196	680	8.85255	7.88372	918		10	53.1033	20.8053	32	49.2115	25.1805	46
																									11	9.65417	7.94395	680	9.85879	8.51227	918		11	55.9163	20.7689	32	51.7844	24.8685	46
																									12	10.713	8.67511	680	10.931	9.21456	918		12	58.7371	20.6052	32	54.2927	24.4387	46
																									13	11.8311	9.54197	680	12.0845	10.018	918		13	61.0457	20.5756	32	56.7514	24.4626	46
																									14	12.8615	10.1626	680	13.2442	10.8066	918		14	63.6649	20.3207	32	59.0317	24.6067	46
																									15	13.9887	10.9024	680	14.3848	11.4253	918		15	65.9726	20.2388	32	61.0811	24.4682	46
																									16	15.19	11.7097	680	15.559	12.1613	918		16	67.9355	19.8936	32	62.7453	24.2695	46
																									17	16.3935	12.4811	680	16.8778	13.0461	918		17	70.1933	19.6077	32	64.649	23.9367	46
																									18	17.6325	13.2775	680	18.2025	13.7807	918		18	72.3271	19.3065	32	66.2551	23.5886	46
																									19	18.8903	13.9385	680	19.5083	14.4835	918		19	74.3434	18.5381	32	67.8282	23.1754	46
																									20	20.074	14.638	680	20.8535	15.2629	918		20	76.2733	18.1574	32	69.575	22.7948	46
																									21	21.3462	15.412	680	22.2463	16.0435	918		21	77.6847	17.857	32	71.7015	22.3776	46
																									22	22.6395	16.0037	680	23.6806	16.7814	918		22	79.3235	17.4231	32	73.3954	21.8802	46
																									23	23.963	16.68	680	25.0744	17.525	918		23	80.5778	17.176	32	74.9138	21.5401	46
																									24	25.3004	17.4005	680	26.4859	18.1836	918		24	82.0278	16.4335	32	76.2705	21.0801	46
																									25	26.6319	18.1161	680	27.9918	18.9483	918		25	83.5563	15.9653	32	77.496	20.5027	46
																									26	27.987	18.7729	680	29.3903	19.604	918		26	84.8985	14.9866	32	78.3968	20.2003	46
																									27	29.3455	19.4426	680	30.8109	20.1918	918		27	86.0943	14.5274	32	79.4515	19.7429	46
																									28	30.7184	19.9804	680	32.2673	20.7854	918		28	87.3734	13.8354	32	80.7583	19.1124	46
																									29	32.0848	20.4866	680	33.8131	21.462	918		29	88.3763	13.5313	32	81.896	18.7424	46
																									30	33.4801	21.0342	680	35.3944	22.2026	918		30	89.2851	13.0953	32	82.8687	18.2214	46
																									31	34.8623	21.6357	680	36.8925	22.7943	918		31	89.9786	12.4987	32	84.1578	17.5506	46
																									32	36.2428	22.1991	680	38.4603	23.4931	918		32	90.8207	11.7912	32	85.1231	17.2385	46
																									33	37.6583	22.6602	680	39.9601	24.0709	918		33	91.4286	11.136	32	86.0143	16.83	46
																									34	39.1129	23.1006	680	41.4696	24.6855	918		34	92.229	10.4733	32	86.984	16.425	46
																									35	40.5333	23.5532	680	42.9482	25.1732	918		35	92.9982	10.1317	32	87.8193	16.0464	46
																									36	41.9049	23.8783	680	44.3861	25.5724	918		36	93.5811	9.80315	32	88.5766	15.6803	46
																									37	43.2259	24.2031	680	45.8298	26.0336	918		37	94.2859	9.13919	32	89.2262	15.3773	46
																									38	44.5541	24.476	680	47.2867	26.4506	918		38	94.909	8.34313	32	90.0101	14.9309	46
																									39	45.9282	24.766	680	48.6737	26.8021	918		39	95.4374	7.85693	32	90.833	14.3554	46
																									40	47.3265	25.0851	680	50.1241	27.2336	918		40	95.9371	7.49792	32	91.3291	13.9108	46
